# Supplementary material for: Mitochondrial dysfunction in rheumatoid arthritis: A comprehensive analysis by integrating gene expression, protein-protein interactions and gene ontology data
Source: PLoS One. 2019 Nov 8;14(11):e0224632. doi: 10.1371/journal.pone.0224632 (PMC6839853; doi:10.1371/journal.pone.0224632)
Supplement: S1 Table — (XLS) [file pone.0224632.s019.xls]

## Sheet: Sheet1
S.No.	Gene	The number of RA synovial tissue microarray datasets in which the gene is differentially expressed				Max fold-change
		Up-regulated	Down-regulated	Total	Type of regulation	Linear	log base 2
1	ACACB	0	2	2	Down	0.19	-2.39
2	ACADL	0	2	2	Down	0.37	-1.43
3	ACAT1	0	1	1	Down	0.37	-1.43
4	AK3	0	2	2	Down	0.56	-0.83
5	AK4	1	2	3	Mixed	1.87	0.9
6	AKR1B10	0	3	3	Down	0.26	-1.94
7	ALDH1L2	1	0	1	Up	2.66	1.41
8	ALDH3A2	0	1	1	Down	0.5	-1
9	ATP5E	2	0	2	Up	1.58	0.65
10	ATP5G3	0	1	1	Down	0.57	-0.81
11	ATP5S	1	1	2	Mixed	1.71	0.77
12	BAX	2	0	2	Up	2.26	1.17
13	BCL2	3	1	4	Mixed	0.38	-1.39
14	BCL2L1	1	1	2	Mixed	0.54	-0.88
15	BNIP3	0	2	2	Down	0.33	-1.59
16	C10orf10	1	2	3	Mixed	0.17	-2.55
17	CAT	0	1	1	Down	0.46	-1.12
18	CHCHD7	1	1	2	Mixed	1.74	0.79
19	CISD2	2	0	2	Up	2.76	1.46
20	CMPK2	1	0	1	Up	2.07	1.04
21	COMT	2	0	2	Up	1.83	0.87
22	COQ10B	0	1	1	Down	0.48	-1.05
23	COX15	1	0	1	Up	1.62	0.69
24	COX6A1	1	1	2	Mixed	1.63	0.7
25	COX7A1	0	2	2	Down	0.33	-1.59
26	CYB5A	0	1	1	Down	0.39	-1.35
27	DCXR	0	1	1	Down	0.28	-1.83
28	DGUOK	1	0	1	Up	1.62	0.69
29	DHCR24	0	2	2	Down	0.48	-1.05
30	DLD	0	1	1	Down	0.56	-0.83
31	DNAJC15	3	0	3	Up	1.72	0.78
32	DNAJC19	0	1	1	Down	0.55	-0.86
33	ECHDC2	0	1	1	Down	0.5	-1
34	ECI1	0	1	1	Down	0.43	-1.21
35	FASN	0	2	2	Down	0.29	-1.78
36	FIS1	0	1	1	Down	0.64	-0.64
37	FTH1	1	0	1	Up	1.63	0.7
38	FUNDC2	0	1	1	Down	0.63	-0.66
39	GPX1	1	0	1	Up	2.25	1.16
40	GPX4	0	1	1	Down	0.51	-0.97
41	GRPEL1	0	1	1	Down	0.64	-0.64
42	GSTO1	1	0	1	Up	1.82	0.86
43	GUK1	1	0	1	Up	1.69	0.75
44	HADH	0	1	1	Down	0.24	-2.05
45	HOGA1	0	1	1	Down	0.56	-0.83
46	HSPA9	0	1	1	Down	0.58	-0.78
47	HSPD1	0	1	1	Down	0.56	-0.83
48	HTRA2	1	0	1	Up	2.02	1.01
49	IDH2	3	0	3	Up	3.66	1.87
50	ISCA1	0	1	1	Down	0.58	-0.78
51	MAOA	0	3	3	Down	0.09	-3.47
52	2019-03-02	0	2	2	Down	0.48	-1.05
53	MCCC1	0	3	3	Down	0.58	-0.78
54	ME1	1	0	1	Up	2.4	1.26
55	ME2	1	0	1	Up	2.3	1.2
56	MGST3	0	1	1	Down	0.36	-1.47
57	MPV17	2	0	2	Up	2.31	1.2
58	MRPL33	0	1	1	Down	0.59	-0.76
59	MRPL39	0	1	1	Down	0.56	-0.83
60	MRPL40	0	1	1	Down	0.61	-0.71
61	MRPS18C	0	1	1	Down	0.5	-1
62	MRPS28	0	1	1	Down	0.56	-0.83
63	MRPS6	0	1	1	Down	0.56	-0.83
64	MTHFD2	0	1	1	Down	0.34	-1.55
65	MTX1	1	0	1	Up	1.76	0.81
66	NDUFA4	0	1	1	Down	0.51	-0.97
67	NDUFB4	0	1	1	Down	0.61	-0.71
68	NDUFB6	0	1	1	Down	0.58	-0.78
69	NDUFB7	1	0	1	Up	1.76	0.81
70	NDUFB9	0	1	1	Down	0.56	-0.83
71	NDUFS4	0	1	1	Down	0.46	-1.12
72	NMNAT3	0	2	2	Down	0.26	-1.94
73	OXCT1	0	1	1	Down	0.4	-1.32
74	OXLD1	1	0	1	Up	1.61	0.68
75	PACSIN2	0	1	1	Down	0.58	-0.78
76	PDK4	0	3	3	Down	0.12	-3.05
77	PHYH	0	2	2	Down	0.35	-1.51
78	PITRM1	0	1	1	Down	0.61	-0.71
79	PPIF	1	0	1	Up	2.19	1.13
80	PRDX5	0	1	1	Down	0.64	-0.64
81	RPL35A	0	1	1	Down	0.52	-0.94
82	SCO2	1	0	1	Up	2.98	1.57
83	SFXN1	2	0	2	Up	1.96	0.97
84	SHMT2	1	0	1	Up	2.9	1.53
85	SLC25A5	1	0	1	Up	1.63	0.7
86	SLC25A6	1	0	1	Up	1.96	0.97
87	SOD1	0	1	1	Down	0.56	-0.83
88	SQRDL	1	0	1	Up	1.57	0.65
89	SUCLA2	0	1	1	Down	0.48	-1.05
90	TCIRG1	2	0	2	Up	5.13	2.35
91	TKT	1	0	1	Up	1.67	0.73
92	TOMM20	0	1	1	Down	0.53	-0.91
93	TRMT11	0	1	1	Down	0.5	-1
94	TSPO	1	0	1	Up	2.6	1.37
95	TUBB3	1	0	1	Up	1.75	0.8
96	UQCRFS1	0	1	1	Down	0.59	-0.76
97	WARS2	1	1	2	Mixed	1.76	0.81
98	YME1L1	3	0	3	Up	3.22	1.68
99	ALDH6A1	0	1	1	Down	0.27	-1.88
100	ALDH18A1	1	0	1	Up	2.4	1.26
101	MDH1	0	1	1	Down	0.55	-0.86
102	PRDX4	3	0	3	Up	4.62	2.2
103	LYRM4	1	0	1	Up	1.53	0.61
104	ECI2	0	1	1	Down	0.44	-1.18
105	GLYAT	0	2	2	Down	0.46	-1.12
106	GATM	0	2	2	Down	0.5	-1
107	MAOB	1	0	1	Up	1.95	0.96
108	UCP2	4	0	4	Up	7.94	2.98
109	ATPAF1	0	1	1	Down	0.56	-0.83
110	P4HB	1	0	1	Up	3.35	1.74
111	SLC25A19	2	0	2	Up	2.77	1.46
112	ACADSB	0	1	1	Down	0.38	-1.39
113	PMAIP1	1	1	2	Mixed	0.26	-1.94
114	CHCHD2	0	1	1	Down	0.61	-0.71
115	UQCR11	1	0	1	Up	1.51	0.59
116	MPC1	0	1	1	Down	0.54	-0.88
117	GARS	1	0	1	Up	2.15	1.1
118	KIF1B	0	1	1	Down	0.56	-0.83
119	ALAS1	2	0	2	Up	1.57	0.65
120	LYRM7	1	1	2	Mixed	0.53	-0.91
121	NADK2	0	1	1	Down	0.65	-0.62
122	TXNDC12	1	0	1	Up	1.75	0.8
123	MALSU1	0	1	1	Down	0.64	-0.64
124	NGRN	0	1	1	Down	0.61	-0.71
125	SLC25A13	1	1	2	Mixed	1.75	0.8
126	PINK1	0	1	1	Down	0.55	-0.86
127	C10orf2	0	3	3	Down	0.61	-0.71
128	CYB5R3	0	1	1	Down	0.51	-0.97
129	QDPR	1	1	2	Mixed	0.45	-1.15
130	ETHE1	1	0	1	Up	1.9	0.92
131	DNAJC4	2	0	2	Up	1.62	0.69
