# Supplementary material for: Mitochondrial dysfunction in rheumatoid arthritis: A comprehensive analysis by integrating gene expression, protein-protein interactions and gene ontology data
Source: PLoS One. 2019 Nov 8;14(11):e0224632. doi: 10.1371/journal.pone.0224632 (PMC6839853; doi:10.1371/journal.pone.0224632)
Supplement: S2 Table — (XLSX) [file pone.0224632.s020.xlsx]

## Sheet: Sheet1
S.No.	Gene	Number of microarray datasets in which the genes is differentially expressed				Max fold-change
		Up-regiulated	Down-regulated	Total	Type of regulation	Linear	log base 2
1	ACOT7	5	0	5	Up	2.75	1.45
2	ADCK2	2	0	2	Up	1.95	0.96
3	ANGEL2	2	0	2	Up	1.58	0.65
4	APOOL	0	2	2	Down	0.54	-0.88
5	BCL2L13	0	1	1	Down	0.51	-0.97
6	CHPT1	0	2	2	Down	0.36	-1.47
7	CRY1	0	2	2	Down	0.49	-1.02
8	CRYZ	0	2	2	Down	0.56	-0.83
9	DHRS1	2	0	2	Up	1.6	0.67
10	EFHD1	0	3	3	Down	0.26	-1.94
11	FASTKD1	2	0	2	Up	2.33	1.22
12	FBXL4	1	0	1	Up	1.52	0.6
13	IFI27	4	0	4	Up	3.54	1.82
14	KMO	5	0	5	Up	4.55	2.18
15	LYPLA1	1	0	1	Up	1.74	0.79
16	LYRM1	0	1	1	Down	0.47	-1.08
17	METTL5	0	1	1	Down	0.55	-0.86
18	METTL8	2	0	2	Up	1.83	0.87
19	NCOA4	1	0	1	Up	1.69	0.75
20	NDUFC1	0	1	1	Down	0.6	-0.73
21	NUCB2	2	0	2	Up	2.41	1.26
22	OSBPL1A	0	2	2	Down	0.29	-1.78
23	OXR1	0	1	1	Down	0.53	-0.91
24	PLGRKT	3	0	3	Up	2.59	1.37
25	REXO2	0	2	2	Down	0.52	-0.94
26	SLC16A7	2	4	6	Mixed	0.28	-1.83
27	SLC30A6	0	2	2	Down	0.24	-2.05
28	ABCA9	0	2	2	Down	0.45	-1.15
29	C15orf61	0	1	1	Down	0.46	-1.12
30	COX14	0	1	1	Down	0.44	-1.18
31	FAM213A	0	1	1	Down	0.27	-1.88
32	NCEH1	1	0	1	Up	2.46	1.29
33	OCIAD2	1	0	1	Up	1.74	0.79
34	RAB24	2	0	2	Up	2.08	1.05
35	SERAC1	1	0	1	Up	1.82	0.86
36	SETD9	0	1	1	Down	0.45	-1.15
37	SLC25A27	0	2	2	Down	0.38	-1.39
38	THEM4	1	0	1	Up	1.76	0.81
39	TRNT1	1	0	1	Up	2	1
40	CCDC109B	1	0	1	Up	1.73	0.79
41	ACSL1	0	1	1	Down	0.3	-1.73
42	ACSM5	0	1	1	Down	0.53	-0.91
43	AGMAT	1	0	1	Up	1.7	0.76
44	AKAP1	0	2	2	Down	0.28	-1.83
45	AKAP10	1	0	1	Up	1.96	0.97
46	C12orf10	1	0	1	Up	1.65	0.72
47	CASP8	3	0	3	Up	2.4	1.26
48	COX11	0	1	1	Down	0.48	-1.05
49	GCSH	0	2	2	Down	0.4	-1.32
50	GOLPH3	1	0	1	Up	1.78	0.83
51	GSR	2	0	2	Up	1.7	0.76
52	HEMK1	1	0	1	Up	1.74	0.79
53	HSDL2	0	1	1	Down	0.36	-1.47
54	LAP3	5	0	5	Up	2.73	1.44
55	MTRF1	1	0	1	Up	1.95	0.96
56	NUBPL	0	1	1	Down	0.51	-0.97
57	PDK1	4	0	4	Up	4.81	2.26
58	PDP1	1	0	1	Up	1.72	0.78
59	PDPR	0	1	1	Down	0.63	-0.66
60	SLC25A24	1	0	1	Up	1.66	0.73
61	SLC25A37	0	2	2	Down	0.43	-1.21
62	SLC30A9	0	1	1	Down	0.58	-0.78
63	STOM	0	1	1	Down	0.62	-0.68
64	ADHFE1	0	1	1	Down	0.57	-0.81
65	C15orf48	3	0	3	Up	30.45	4.92
66	COX18	2	0	2	Up	1.9	0.92
67	DMGDH	2	0	2	Up	4.32	2.11
68	DNLZ	1	1	2	Mixed	0.61	-0.71
69	GPAM	0	1	1	Down	0.09	-3.47
70	HINT2	0	1	1	Down	0.61	-0.71
71	IMMP2L	0	2	2	Down	0.56	-0.83
72	MGME1	2	0	2	Up	1.73	0.79
73	MGST1	0	2	2	Down	0.06	-4.05
74	MSRB3	0	2	2	Down	0.38	-1.39
75	PRELID1	2	0	2	Up	2.33	1.22
76	SLC25A33	0	1	1	Down	0.45	-1.15
77	SLC25A34	0	2	2	Down	0.42	-1.25
