# Supplementary material for: Mitochondrial dysfunction in rheumatoid arthritis: A comprehensive analysis by integrating gene expression, protein-protein interactions and gene ontology data
Source: PLoS One. 2019 Nov 8;14(11):e0224632. doi: 10.1371/journal.pone.0224632 (PMC6839853; doi:10.1371/journal.pone.0224632)
Supplement: S3 Table — The table shows the number of first neighbours, the number of DEGs and number of up/down regulated DEGs among the first neighbours. (XLSX) [file pone.0224632.s021.xlsx]

## Sheet: Sheet1
Table S3. Number of neighbours for all mitochondrial PPI network proteins. The table shows the number of first neighbours, the number of DEGs and number of up/down regulated DEGs among the first neighbours.
S.No.	Protein	Neighbours	DEGs	Up DEG	Down DEG	Mixed DEGs
1	UQCR10	50	9	2	6	1
2	MRPL4	49	4	0	4	0
3	NDUFV2	49	8	0	7	1
4	UQCRC2	48	6	0	5	1
5	UQCRQ	48	9	3	5	1
6	NDUFS3	46	5	1	4	0
7	MRPL47	45	4	0	4	0
8	NDUFA13	45	8	2	5	1
9	NDUFB8	45	7	2	4	1
10	ATP5O	44	8	2	5	1
11	MRPL24	44	3	0	3	0
12	NDUFS6	44	11	4	6	1
13	UQCRFS1	44	7	2	4	1
14	CYC1	43	6	2	4	0
15	NDUFAB1	43	8	1	6	1
16	MRPL13	42	5	0	5	0
17	MRPL16	42	2	0	2	0
18	ATP5C1	41	7	1	5	1
19	MRPS16	41	2	2	0	0
20	NDUFB10	41	7	1	5	1
21	NDUFA9	40	7	2	4	1
22	MRPL15	39	6	0	6	0
23	COX5B	38	7	2	4	1
24	NDUFA8	38	4	0	3	1
25	UQCRC1	38	5	2	3	0
26	COX6A1	37	2	0	2	0
27	NDUFA2	37	7	2	5	0
28	MRPL3	36	5	0	5	0
29	NDUFB9	36	4	2	2	0
30	SDHB	36	5	0	4	1
31	NDUFA6	35	6	3	2	1
32	UQCRB	35	8	2	5	1
33	MRPS9	33	3	0	3	0
34	NDUFB2	33	6	1	5	0
35	NDUFB6	33	5	0	5	0
36	NDUFS2	33	3	1	2	0
37	ATP5B	32	5	2	3	0
38	ATP5L	32	6	2	3	1
39	MRPL39	32	2	0	2	0
40	NDUFB4	32	4	0	4	0
41	MRPS30	31	2	0	2	0
42	NDUFA1	31	6	1	5	0
43	NDUFB11	31	4	0	3	1
44	TUFM	31	0	0	0	0
45	MRPL12	30	2	1	1	0
46	MRPL17	30	3	1	2	0
47	MRPL19	30	5	0	5	0
48	MRPL27	30	2	1	1	0
49	MRPL40	30	2	0	2	0
50	SDHA	30	2	0	2	0
51	ACLY	29	9	5	4	0
52	MRPL22	29	5	0	5	0
53	NDUFA12	29	8	2	5	1
54	NDUFB5	29	6	0	5	1
55	NDUFB7	29	5	3	2	0
56	NDUFS4	29	6	0	6	0
57	ATP5D	28	4	1	2	1
58	NDUFA11	28	6	1	5	0
59	NDUFA4	28	5	0	5	0
60	ATP5H	27	7	3	2	2
61	DLD	27	4	0	4	0
62	NDUFA7	27	2	0	1	1
63	NDUFS7	27	3	2	1	0
64	MRPS2	26	0	0	0	0
65	CYCS	25	4	0	3	1
66	MRPL23	25	2	1	1	0
67	MRPL37	25	4	0	4	0
68	MRPS18A	25	1	0	1	0
69	NDUFB1	25	5	0	5	0
70	RPL10A	25	3	1	2	0
71	ATP5E	24	2	1	1	0
72	MRPS15	24	1	0	1	0
73	NDUFA10	24	6	2	4	0
74	NDUFV1	24	2	1	1	0
75	ATP5J	23	5	1	3	1
76	MRPL1	23	2	0	2	0
77	MRPS10	23	1	0	1	0
78	MRPS7	23	0	0	0	0
79	SDHC	23	4	0	3	1
80	MRPL34	22	2	0	2	0
81	COX4I1	21	4	1	1	2
82	MRPS12	21	0	0	0	0
83	NDUFV3	21	2	1	1	0
84	RPS14	21	2	0	2	0
85	SUCLG1	21	6	2	4	0
86	COX7C	20	2	1	1	0
87	CS	20	3	0	3	0
88	MRPL38	20	1	0	1	0
89	MRPL41	20	2	0	2	0
90	MRPS11	20	1	0	1	0
91	MRPL20	19	1	0	1	0
92	MRPL28	19	3	1	2	0
93	MRPL43	19	1	0	1	0
94	MRPL9	19	2	0	2	0
95	NDUFB3	19	5	0	5	0
96	USMG5	19	3	2	1	0
97	ATP5F1	18	4	1	2	1
98	ATP5I	18	2	1	0	1
99	MRPL2	18	0	0	0	0
100	MRPL36	18	3	0	3	0
101	MRPS14	18	1	1	0	0
102	MRPS18C	18	2	0	2	0
103	UQCR11	18	3	1	2	0
104	ACAA2	17	5	0	5	0
105	MRPL33	17	3	0	3	0
106	MRPS5	17	0	0	0	0
107	RPS15A	17	3	1	2	0
108	SDHD	17	5	0	4	1
109	ATP5A1	16	4	1	3	0
110	COX6B1	16	6	3	2	1
111	DAP3	16	2	1	1	0
112	HADHA	16	3	0	3	0
113	MRPL46	16	2	0	1	1
114	ETFA	15	1	0	1	0
115	MRPS6	15	2	0	2	0
116	NDUFS1	15	2	0	2	0
117	GFM2	14	1	0	1	0
118	HSPA9	14	4	0	4	0
119	MRPL55	14	0	0	0	0
120	SAMM50	14	3	2	1	0
121	SUCLA2	14	2	0	2	0
122	ATP5G3	13	3	1	0	2
123	MRPL11	13	1	1	0	0
124	MRPL14	13	2	1	1	0
125	MRPL44	13	1	0	1	0
126	MRPS22	13	1	0	1	0
127	OXLD1	13	1	1	0	0
128	RPL35A	13	0	0	0	0
129	TSFM	13	1	0	1	0
130	C14orf2	12	2	1	1	0
131	COX5A	12	1	1	0	0
132	DLAT	12	4	0	4	0
133	ECHS1	12	3	0	3	0
134	ETFB	12	2	0	2	0
135	HADHB	12	3	1	2	0
136	MRPL52	12	1	0	1	0
137	MRPS35	12	1	0	1	0
138	MTIF3	12	0	0	0	0
139	MUT	12	3	1	2	0
140	NDUFA5	12	4	0	3	1
141	NDUFAF1	12	2	0	2	0
142	PDHB	12	4	2	2	0
143	ACAA1	11	1	0	1	0
144	ACACB	11	2	0	2	0
145	ALDH6A1	11	4	0	4	0
146	COX8A	11	3	1	1	1
147	GFM1	11	3	0	3	0
148	MDH2	11	1	0	1	0
149	MPV17	11	2	2	0	0
150	MRPL42	11	4	0	4	0
151	MRPL49	11	2	0	2	0
152	OGDH	11	0	0	0	0
153	SUCLG2	11	2	0	2	0
154	TIMM50	11	2	1	1	0
155	VDAC2	11	1	1	0	0
156	VDAC3	11	5	5	0	0
157	ACO2	10	1	1	0	0
158	BAK1	10	5	3	0	2
159	GADD45GIP1	10	0	0	0	0
160	HADH	10	4	0	4	0
161	IDH3A	10	2	0	2	0
162	MDH1	10	3	2	1	0
163	MRPL51	10	1	0	1	0
164	MTHFD1	10	2	0	2	0
165	RPS18	10	2	0	2	0
166	TOMM20	10	4	0	4	0
167	VDAC1	10	4	2	2	0
168	ACAT1	9	4	0	4	0
169	ATP5G1	9	1	1	0	0
170	ATP5G2	9	1	0	0	1
171	COX6C	9	0	0	0	0
172	ECSIT	9	0	0	0	0
173	GSTK1	9	5	3	2	0
174	IMMT	9	1	0	1	0
175	PDHX	9	5	0	5	0
176	SLC25A5	9	1	1	0	0
177	TIMM17A	9	5	1	4	0
178	TMEM177	9	0	0	0	0
179	ACADVL	8	0	0	0	0
180	ALDH1B1	8	3	1	2	0
181	BAX	8	0	0	0	0
182	FARS2	8	2	1	0	1
183	GRPEL1	8	4	0	4	0
184	HMGCL	8	1	1	0	0
185	HSPE1	8	2	0	2	0
186	IDH1	8	3	2	1	0
187	IDH3B	8	0	0	0	0
188	MRPL32	8	1	0	1	0
189	MRPS18B	8	1	0	1	0
190	OXA1L	8	1	0	1	0
191	PHB	8	0	0	0	0
192	RPL34	8	1	0	1	0
193	SHMT2	8	1	0	1	0
194	SOD1	8	4	2	2	0
195	TFB1M	8	0	0	0	0
196	TIMM10	8	0	0	0	0
197	TOMM40L	8	2	1	1	0
198	TRAP1	8	1	1	0	0
199	ACO1	7	3	1	2	0
200	ALDH3A2	7	5	1	4	0
201	COX7A1	7	0	0	0	0
202	FDX1	7	1	0	1	0
203	FH	7	1	0	1	0
204	GCDH	7	0	0	0	0
205	HSPD1	7	2	0	2	0
206	IVD	7	1	0	1	0
207	MRPL21	7	1	0	1	0
208	MRPL57	7	1	0	1	0
209	NIT2	7	0	0	0	0
210	PCCB	7	0	0	0	0
211	SLC25A3	7	2	1	1	0
212	TIMM17B	7	2	1	1	0
213	TOMM40	7	2	2	0	0
214	YME1L1	7	0	0	0	0
215	ACADS	6	0	0	0	0
216	AKR1B10	6	2	0	2	0
217	ATP5J2	6	0	0	0	0
218	BCL2	6	1	0	0	1
219	CAT	6	0	0	0	0
220	CCT7	6	2	1	1	0
221	COA6	6	2	0	1	1
222	COX15	6	1	1	0	0
223	DECR1	6	2	0	2	0
224	DNAJC19	6	2	0	2	0
225	FIS1	6	0	0	0	0
226	GOT2	6	1	1	0	0
227	HMGCS2	6	1	0	1	0
228	ISCU	6	3	1	2	0
229	ME1	6	1	0	1	0
230	MFN2	6	2	0	2	0
231	MRPL48	6	1	0	1	0
232	MRPL54	6	1	0	1	0
233	MRPS27	6	1	0	1	0
234	MTIF2	6	0	0	0	0
235	OGDHL	6	0	0	0	0
236	PARK7	6	4	1	3	0
237	PITRM1	6	1	0	1	0
238	PRDX6	6	4	0	4	0
239	SURF1	6	2	2	0	0
240	TIMM13	6	1	1	0	0
241	TOMM5	6	1	0	1	0
242	ABCB7	5	0	0	0	0
243	ACAD9	5	0	0	0	0
244	ACADM	5	2	0	2	0
245	ACSS1	5	1	0	1	0
246	ALAS2	5	1	1	0	0
247	ATIC	5	2	2	0	0
248	ATP5S	5	1	0	1	0
249	BNIP3	5	0	0	0	0
250	CLPP	5	1	1	0	0
251	CPT2	5	1	0	1	0
252	DDX28	5	1	1	0	0
253	EHHADH	5	1	1	0	0
254	GPX4	5	1	1	0	0
255	MAOA	5	2	0	2	0
256	MCCC1	5	1	0	1	0
257	ME2	5	1	0	1	0
258	MRM1	5	0	0	0	0
259	MRPL10	5	0	0	0	0
260	MRPS28	5	1	0	1	0
261	MRPS31	5	0	0	0	0
262	NDUFAF3	5	1	0	1	0
263	NME6	5	3	2	0	1
264	PC	5	1	0	1	0
265	PCCA	5	1	0	1	0
266	PHB2	5	0	0	0	0
267	RNMTL1	5	1	0	1	0
268	SCO2	5	1	1	0	0
269	SDHAF2	5	0	0	0	0
270	SLC25A6	5	1	1	0	0
271	TFB2M	5	1	0	1	0
272	ACADL	4	1	0	1	0
273	ACSS3	4	2	0	2	0
274	ALDH9A1	4	2	0	2	0
275	ATPAF2	4	1	1	0	0
276	ATPIF1	4	1	0	0	1
277	BCL2L1	4	1	0	0	1
278	CLPX	4	2	1	1	0
279	COQ4	4	0	0	0	0
280	COQ9	4	0	0	0	0
281	COX7A2L	4	0	0	0	0
282	CPS1	4	1	0	1	0
283	CYP11A1	4	1	0	1	0
284	DHTKD1	4	0	0	0	0
285	DTYMK	4	0	0	0	0
286	ECHDC1	4	0	0	0	0
287	FKBP8	4	1	0	0	1
288	GARS	4	0	0	0	0
289	GK	4	1	0	1	0
290	GPI	4	1	1	0	0
291	GPX1	4	2	1	1	0
292	GSTO1	4	3	1	2	0
293	GUK1	4	1	1	0	0
294	HIBCH	4	1	0	1	0
295	IDH3G	4	0	0	0	0
296	LARS2	4	1	0	0	1
297	LDHB	4	2	2	0	0
298	LYRM4	4	0	0	0	0
299	MALSU1	4	0	0	0	0
300	MAOB	4	2	1	1	0
301	MCUR1	4	0	0	0	0
302	MFF	4	1	0	1	0
303	MLYCD	4	2	0	2	0
304	MPC1	4	1	0	1	0
305	MPC2	4	2	0	2	0
306	MRPL30	4	1	0	1	0
307	MRPS23	4	0	0	0	0
308	MRPS26	4	0	0	0	0
309	MTX1	4	0	0	0	0
310	NDUFA3	4	1	1	0	0
311	NDUFAF4	4	0	0	0	0
312	NME4	4	1	1	0	0
313	PAICS	4	1	1	0	0
314	PAM16	4	0	0	0	0
315	PMPCA	4	0	0	0	0
316	PMPCB	4	1	0	1	0
317	PPA2	4	1	0	1	0
318	PRDX3	4	2	1	1	0
319	SSBP1	4	2	0	2	0
320	TFAM	4	0	0	0	0
321	TIMM10B	4	0	0	0	0
322	TIMM22	4	1	0	1	0
323	TIMM8B	4	0	0	0	0
324	TKT	4	1	0	1	0
325	TOMM22	4	2	0	2	0
326	ABAT	3	1	0	1	0
327	ABCB6	3	0	0	0	0
328	ABCF2	3	0	0	0	0
329	ACOX1	3	1	0	1	0
330	ADCK3	3	0	0	0	0
331	AIFM1	3	1	0	0	1
332	AK2	3	0	0	0	0
333	ALDH18A1	3	0	0	0	0
334	ALDH5A1	3	1	1	0	0
335	ALDH7A1	3	2	0	2	0
336	BCKDHA	3	1	0	1	0
337	BID	3	2	1	0	1
338	C12orf65	3	0	0	0	0
339	C1QBP	3	1	0	1	0
340	COQ3	3	0	0	0	0
341	COQ6	3	0	0	0	0
342	COX19	3	2	1	0	1
343	CYB5A	3	0	0	0	0
344	DGUOK	3	2	2	0	0
345	DHODH	3	0	0	0	0
346	DIABLO	3	1	1	0	0
347	ECI1	3	1	0	1	0
348	ENDOG	3	0	0	0	0
349	ETFDH	3	0	0	0	0
350	FAHD1	3	0	0	0	0
351	FDPS	3	0	0	0	0
352	GFER	3	0	0	0	0
353	GLS	3	1	0	1	0
354	GRHPR	3	1	1	0	0
355	GRPEL2	3	0	0	0	0
356	GTPBP10	3	0	0	0	0
357	HIBADH	3	1	0	1	0
358	HSD17B4	3	2	1	1	0
359	HTRA2	3	1	0	1	0
360	ICT1	3	0	0	0	0
361	IDH2	3	0	0	0	0
362	ISCA1	3	0	0	0	0
363	KARS	3	1	0	1	0
364	LDHD	3	1	1	0	0
365	LRPPRC	3	1	1	0	0
366	MCAT	3	1	0	1	0
367	MCEE	3	0	0	0	0
368	METTL17	3	0	0	0	0
369	MFN1	3	1	0	1	0
370	MGST3	3	3	2	1	0
371	MRPL18	3	1	0	1	0
372	MRPL45	3	1	0	1	0
373	MRPS25	3	0	0	0	0
374	MTG2	3	0	0	0	0
375	MTHFD2	3	2	2	0	0
376	NDUFAF5	3	0	0	0	0
377	NME3	3	1	1	0	0
378	OTC	3	0	0	0	0
379	OXCT1	3	2	0	2	0
380	P4HB	3	0	0	0	0
381	PDSS2	3	1	1	0	0
382	PICK1	3	0	0	0	0
383	PNPT1	3	1	0	1	0
384	POLG	3	2	1	1	0
385	PPIF	3	0	0	0	0
386	PRDX2	3	1	0	1	0
387	PTCD3	3	0	0	0	0
388	PTGES2	3	1	1	0	0
389	PUS1	3	1	1	0	0
390	SARDH	3	1	1	0	0
391	SCP2	3	0	0	0	0
392	SFXN1	3	0	0	0	0
393	SFXN3	3	1	1	0	0
394	SLC25A17	3	0	0	0	0
395	SLC25A4	3	1	1	0	0
396	TIMM9	3	2	0	2	0
397	TST	3	1	1	0	0
398	TXN2	3	0	0	0	0
399	ACADSB	2	1	0	1	0
400	ACOT13	2	1	0	1	0
401	ACOX3	2	0	0	0	0
402	ACSM1	2	2	0	2	0
403	ADCK4	2	0	0	0	0
404	AFG3L2	2	1	1	0	0
405	AGXT	2	0	0	0	0
406	ALAS1	2	1	1	0	0
407	BAD	2	1	1	0	0
408	BCKDHB	2	1	0	1	0
409	BCS1L	2	0	0	0	0
410	BNIP3L	2	1	0	1	0
411	CARS2	2	1	1	0	0
412	CBR3	2	0	0	0	0
413	CHCHD2	2	0	0	0	0
414	CMC1	2	0	0	0	0
415	COASY	2	0	0	0	0
416	COMT	2	1	1	0	0
417	COQ2	2	1	0	1	0
418	COQ5	2	0	0	0	0
419	COX17	2	1	1	0	0
420	COX4I2	2	0	0	0	0
421	COX7B	2	0	0	0	0
422	CRAT	2	0	0	0	0
423	CYP24A1	2	0	0	0	0
424	DBT	2	0	0	0	0
425	DCXR	2	0	0	0	0
426	DHCR24	2	1	0	1	0
427	DNAJA3	2	0	0	0	0
428	DNAJC11	2	0	0	0	0
429	DNAJC15	2	0	0	0	0
430	DNM1L	2	0	0	0	0
431	DUT	2	0	0	0	0
432	ECI2	2	1	0	1	0
433	ELAC2	2	0	0	0	0
434	ETHE1	2	1	1	0	0
435	FAM162A	2	0	0	0	0
436	FASN	2	1	0	1	0
437	FASTKD2	2	0	0	0	0
438	FDXR	2	0	0	0	0
439	FECH	2	0	0	0	0
440	FUNDC2	2	1	0	1	0
441	FXN	2	1	0	1	0
442	GBAS	2	1	0	1	0
443	GCAT	2	0	0	0	0
444	GDAP1	2	1	0	1	0
445	GLRX5	2	0	0	0	0
446	GLUD1	2	1	0	1	0
447	GLYAT	2	0	0	0	0
448	GPD2	2	0	0	0	0
449	HCCS	2	1	1	0	0
450	HINT1	2	2	0	0	2
451	HK2	2	1	0	1	0
452	HMBS	2	0	0	0	0
453	HSD17B10	2	0	0	0	0
454	IBA57	2	2	2	0	0
455	IDI1	2	0	0	0	0
456	KIAA0141	2	0	0	0	0
457	KIF1B	2	0	0	0	0
458	LIAS	2	0	0	0	0
459	LONP1	2	0	0	0	0
460	2018-03-05	2	1	0	1	0
461	MAVS	2	0	0	0	0
462	MICU1	2	0	0	0	0
463	MICU2	2	0	0	0	0
464	MMAB	2	1	1	0	0
465	MOCS1	2	2	1	1	0
466	MRPS34	2	1	1	0	0
467	MTFMT	2	0	0	0	0
468	MTHFD2L	2	0	0	0	0
469	NGRN	2	1	0	1	0
470	NLRX1	2	0	0	0	0
471	NT5M	2	1	0	1	0
472	OAT	2	1	1	0	0
473	OPA1	2	1	0	1	0
474	OXSM	2	0	0	0	0
475	PDHA1	2	0	0	0	0
476	PDK4	2	0	0	0	0
477	PDSS1	2	0	0	0	0
478	PEX11B	2	1	0	1	0
479	POLRMT	2	0	0	0	0
480	PRDX5	2	1	0	1	0
481	RARS2	2	1	1	0	0
482	RHOT2	2	0	0	0	0
483	SCO1	2	0	0	0	0
484	SDHAF1	2	0	0	0	0
485	SDSL	2	0	0	0	0
486	SIRT3	2	0	0	0	0
487	SOD2	2	1	0	1	0
488	SQRDL	2	1	1	0	0
489	STOML2	2	0	0	0	0
490	TACO1	2	0	0	0	0
491	TARS	2	1	1	0	0
492	TIMM21	2	1	0	1	0
493	TMEM11	2	1	0	1	0
494	TMEM126A	2	0	0	0	0
495	TOP3A	2	1	1	0	0
496	TPI1	2	0	0	0	0
497	TRIAP1	2	0	0	0	0
498	TRMT1	2	0	0	0	0
499	TRMT11	2	0	0	0	0
500	TSPO	2	0	0	0	0
501	TUBB3	2	0	0	0	0
502	WARS2	2	0	0	0	0
503	AARS2	1	0	0	0	0
504	ABCB8	1	0	0	0	0
505	ABCD3	1	1	0	1	0
506	ACACA	1	1	0	1	0
507	ACSL4	1	0	0	0	0
508	ACSM2A	1	0	0	0	0
509	AGXT2	1	0	0	0	0
510	AHCYL1	1	1	1	0	0
511	AIFM2	1	0	0	0	0
512	AIFM3	1	1	1	0	0
513	AK3	1	0	0	0	0
514	AK4	1	0	0	0	0
515	ALDH1L1	1	0	0	0	0
516	ALDH1L2	1	1	0	1	0
517	ALKBH1	1	0	0	0	0
518	AMT	1	1	1	0	0
519	ARG2	1	0	0	0	0
520	ATPAF1	1	0	0	0	0
521	AUH	1	1	0	1	0
522	BCAT2	1	0	0	0	0
523	BCL2L2	1	0	0	0	0
524	BOLA3	1	0	0	0	0
525	C10orf10	1	0	0	0	0
526	C10orf2	1	0	0	0	0
527	C19orf70	1	0	0	0	0
528	CA5A	1	0	0	0	0
529	CCDC90B	1	0	0	0	0
530	CEP89	1	0	0	0	0
531	CHCHD3	1	0	0	0	0
532	CHCHD4	1	0	0	0	0
533	CHCHD6	1	0	0	0	0
534	CHCHD7	1	0	0	0	0
535	CISD1	1	1	1	0	0
536	CISD2	1	0	0	0	0
537	CLPB	1	0	0	0	0
538	CMC2	1	0	0	0	0
539	CMPK2	1	0	0	0	0
540	COA1	1	0	0	0	0
541	COA5	1	0	0	0	0
542	COQ10B	1	0	0	0	0
543	COX10	1	0	0	0	0
544	COX6A2	1	1	0	1	0
545	COX6B2	1	0	0	0	0
546	CPOX	1	0	0	0	0
547	CPT1A	1	1	0	1	0
548	CYB5B	1	0	0	0	0
549	CYB5R3	1	0	0	0	0
550	CYP11B2	1	0	0	0	0
551	CYP27B1	1	0	0	0	0
552	DBI	1	1	1	0	0
553	DCAKD	1	0	0	0	0
554	DHX30	1	0	0	0	0
555	DNA2	1	0	0	0	0
556	DNAJC4	1	0	0	0	0
557	ECHDC2	1	0	0	0	0
558	EEFSEC	1	0	0	0	0
559	EPHX2	1	0	0	0	0
560	ERAL1	1	0	0	0	0
561	FHIT	1	0	0	0	0
562	FOXRED1	1	0	0	0	0
563	FPGS	1	0	0	0	0
564	FTH1	1	0	0	0	0
565	FUNDC1	1	1	0	1	0
566	GAPDH	1	0	0	0	0
567	GATM	1	0	0	0	0
568	GLRX2	1	1	0	1	0
569	GLYCTK	1	0	0	0	0
570	GTPBP3	1	0	0	0	0
571	HAO2	1	0	0	0	0
572	HK1	1	0	0	0	0
573	HOGA1	1	1	0	0	1
574	HSCB	1	0	0	0	0
575	HTATIP2	1	0	0	0	0
576	ISCA2	1	0	0	0	0
577	KIAA0391	1	1	1	0	0
578	L2HGDH	1	0	0	0	0
579	LDHAL6B	1	0	0	0	0
580	LETM1	1	0	0	0	0
581	LYRM2	1	0	0	0	0
582	LYRM5	1	0	0	0	0
583	LYRM7	1	1	0	1	0
584	2018-03-02	1	0	0	0	0
585	MECR	1	0	0	0	0
586	MINOS1	1	0	0	0	0
587	MLH1	1	0	0	0	0
588	MMADHC	1	0	0	0	0
589	MRPL35	1	0	0	0	0
590	MRPS33	1	0	0	0	0
591	MRPS36	1	1	0	1	0
592	MSRA	1	0	0	0	0
593	MSRB2	1	0	0	0	0
594	MTCH1	1	0	0	0	0
595	MTHFD1L	1	0	0	0	0
596	MTO1	1	0	0	0	0
597	MUL1	1	0	0	0	0
598	NADK2	1	1	1	0	0
599	NARS2	1	0	0	0	0
600	NDUFAF2	1	0	0	0	0
601	NDUFAF6	1	0	0	0	0
602	NFU1	1	1	0	1	0
603	NIPSNAP3A	1	0	0	0	0
604	NMNAT3	1	0	0	0	0
605	NNT	1	0	0	0	0
606	NSUN3	1	1	0	1	0
607	NSUN4	1	1	0	1	0
608	NTHL1	1	0	0	0	0
609	NUDT13	1	0	0	0	0
610	NUDT6	1	0	0	0	0
611	OBSCN	1	0	0	0	0
612	PABPC5	1	0	0	0	0
613	PACSIN2	1	0	0	0	0
614	PARL	1	0	0	0	0
615	PDHA2	1	0	0	0	0
616	PET100	1	0	0	0	0
617	PHYH	1	0	0	0	0
618	PIF1	1	0	0	0	0
619	PINK1	1	0	0	0	0
620	PMAIP1	1	0	0	0	0
621	PRDX4	1	0	0	0	0
622	PSTK	1	0	0	0	0
623	PTPN4	1	0	0	0	0
624	PTRH2	1	0	0	0	0
625	PTS	1	0	0	0	0
626	QDPR	1	0	0	0	0
627	RAB35	1	0	0	0	0
628	RARS	1	1	1	0	0
629	RPUSD3	1	0	0	0	0
630	SARS2	1	0	0	0	0
631	SELO	1	0	0	0	0
632	SHMT1	1	0	0	0	0
633	SIRT4	1	0	0	0	0
634	SIRT5	1	0	0	0	0
635	SLC25A10	1	0	0	0	0
636	SLC25A11	1	0	0	0	0
637	SLC25A13	1	0	0	0	0
638	SLC25A19	1	0	0	0	0
639	SLC25A31	1	0	0	0	0
640	SLC25A47	1	0	0	0	0
641	SMDT1	1	0	0	0	0
642	SND1	1	0	0	0	0
643	SPR	1	1	0	0	1
644	SPTLC2	1	0	0	0	0
645	STAR	1	0	0	0	0
646	TCIRG1	1	0	0	0	0
647	THG1L	1	1	0	1	0
648	TIMM23	1	0	0	0	0
649	TIMM44	1	1	1	0	0
650	TIMM8A	1	0	0	0	0
651	TIMMDC1	1	0	0	0	0
652	TMBIM4	1	0	0	0	0
653	TMEM126B	1	0	0	0	0
654	TMEM65	1	0	0	0	0
655	TMEM70	1	0	0	0	0
656	TOP1MT	1	0	0	0	0
657	TRUB2	1	0	0	0	0
658	TXNDC12	1	1	0	1	0
659	TXNRD1	1	0	0	0	0
660	TXNRD2	1	0	0	0	0
661	UCP1	1	1	0	1	0
662	UCP2	1	0	0	0	0
663	UCP3	1	1	0	0	1
664	VARS2	1	0	0	0	0
665	YARS2	1	0	0	0	0
