# Supplementary material for: Mitochondrial dysfunction in rheumatoid arthritis: A comprehensive analysis by integrating gene expression, protein-protein interactions and gene ontology data
Source: PLoS One. 2019 Nov 8;14(11):e0224632. doi: 10.1371/journal.pone.0224632 (PMC6839853; doi:10.1371/journal.pone.0224632)
Supplement: S4 Table — (XLS) [file pone.0224632.s022.xls]

## Sheet: Sheet1
		Table S4. The significantly enriched biological processes (BP) of the RA synovial mitochondrial DEGs.
S.No.	Pathway ID	Pathway description	Observed gene count	False discovery rate
1	GO.0044281	small molecule metabolic process	36	8.15e-12
2	GO.0055114	oxidation-reduction process	25	8.8e-11
3	GO.0006839	mitochondrial transport	13	1.5e-10
4	GO.0044710	single-organism metabolic process	43	1.96e-08
5	GO.0051881	regulation of mitochondrial membrane potential	7	2.93e-07
6	GO.0045333	cellular respiration	10	3.77e-06
7	GO.0046129	purine ribonucleoside biosynthetic process	8	5.8e-06
8	GO.0006091	generation of precursor metabolites and energy	13	6.61e-06
9	GO.0009165	nucleotide biosynthetic process	10	7.15e-06
10	GO.0015980	energy derivation by oxidation of organic compounds	12	7.15e-06
11	GO.0045837	negative regulation of membrane potential	4	1.62e-05
12	GO.0009152	purine ribonucleotide biosynthetic process	8	2.46e-05
13	GO.0007006	mitochondrial membrane organization	6	5.05e-05
14	GO.0009168	purine ribonucleoside monophosphate biosynthetic process	6	9.58e-05
15	GO.0009267	cellular response to starvation	8	9.58e-05
16	GO.0046902	regulation of mitochondrial membrane permeability	5	9.58e-05
17	GO.0032787	monocarboxylic acid metabolic process	12	0.000116
18	GO.1901564	organonitrogen compound metabolic process	21	0.000128
19	GO.0007005	mitochondrion organization	11	0.000196
20	GO.0055086	nucleobase-containing small molecule metabolic process	12	0.000207
21	GO.0010917	negative regulation of mitochondrial membrane potential	3	0.000268
22	GO.0022904	respiratory electron transport chain	7	0.000276
23	GO.0006979	response to oxidative stress	10	0.000279
24	GO.0051188	cofactor biosynthetic process	7	0.000279
25	GO.0090199	regulation of release of cytochrome c from mitochondria	5	0.000279
26	GO.0044711	single-organism biosynthetic process	18	0.000403
27	GO.0090407	organophosphate biosynthetic process	11	0.000403
28	GO.0009117	nucleotide metabolic process	11	0.000434
29	GO.0019752	carboxylic acid metabolic process	14	0.000434
30	GO.0043436	oxoacid metabolic process	15	0.000434
31	GO.0070997	neuron death	5	0.000434
32	GO.0051186	cofactor metabolic process	9	0.000474
33	GO.0071496	cellular response to external stimulus	9	0.000528
34	GO.0001836	release of cytochrome c from mitochondria	4	0.000558
35	GO.1901566	organonitrogen compound biosynthetic process	15	0.000574
36	GO.0009108	coenzyme biosynthetic process	6	0.000819
37	GO.1901657	glycosyl compound metabolic process	9	0.00102
38	GO.0008637	apoptotic mitochondrial changes	5	0.00108
39	GO.0009142	nucleoside triphosphate biosynthetic process	5	0.00146
40	GO.0072593	reactive oxygen species metabolic process	6	0.00147
41	GO.0015992	proton transport	6	0.00186
42	GO.0006793	phosphorus metabolic process	20	0.00196
43	GO.1901030	positive regulation of mitochondrial outer membrane permeabilization involved in apoptotic signaling pathway	4	0.00201
44	GO.0042391	regulation of membrane potential	8	0.00241
45	GO.0051402	neuron apoptotic process	4	0.00277
46	GO.0006754	ATP biosynthetic process	4	0.00339
47	GO.0046661	male sex differentiation	6	0.00416
48	GO.0006796	phosphate-containing compound metabolic process	19	0.00433
49	GO.0097285	cell-type specific apoptotic process	5	0.00482
50	GO.0031667	response to nutrient levels	9	0.00584
51	GO.2000811	negative regulation of anoikis	3	0.00606
52	GO.0055085	transmembrane transport	14	0.00656
53	GO.0019637	organophosphate metabolic process	12	0.00657
54	GO.1990542	mitochondrial transmembrane transport	4	0.00657
55	GO.0010821	regulation of mitochondrion organization	8	0.00759
56	GO.0006579	amino-acid betaine catabolic process	2	0.00763
57	GO.0006808	regulation of nitrogen utilization	2	0.00763
58	GO.0051204	protein insertion into mitochondrial membrane	2	0.00763
59	GO.0043457	regulation of cellular respiration	3	0.00771
60	GO.0007548	sex differentiation	7	0.00862
61	GO.0042762	regulation of sulfur metabolic process	3	0.00883
62	GO.0044248	cellular catabolic process	16	0.00991
63	GO.2001244	positive regulation of intrinsic apoptotic signaling pathway	4	0.00991
